# Supplementary material for: Clinical Characteristics and Epidemiological Features of Hepatitis E Virus Infection Among People Living with HIV in Shanghai, China
Source: Viruses. 2025 Jul 25;17(8):1038. doi: 10.3390/v17081038 (PMC12390178; doi:10.3390/v17081038)
Supplement: Supplementary file 1 [file viruses-17-01038-s001.zip]

Archive with 1 entries (1 files):
- viruses-3734059-Supplementary Materials.pdf
